# Supplementary material for: Respiratory neuropathology in spinocerebellar ataxia type 7
Source: JCI Insight. 2024 Jul 18;9(18):e170444. doi: 10.1172/jci.insight.170444 (PMC11457860; doi:10.1172/jci.insight.170444)
Supplement: Supporting data values [file jciinsight-9-170444-s213.xlsx]

## Sheet: figure 1I
	Expression of Gfap in medulla
	Fold change normalized to GAPDH
	WT	SCA7
	0.865	0.229
	1.107	0.186
	1.13	0.233
	0.898	0.107

## Sheet: figure 1J
	Expression of Gfap in cervical spinal cord
	Fold change normalized to GAPDH
	WT	SCA7
	1.152	0.207
	0.748	0.234
	0.928	0.299
	1.172	0.253

## Sheet: figure 1K
	Percentage of GFAP+ DAPI+ cells in medulla
	WT	SCA7
	48.25	17.0833
	52.9333	23.4883
	62	19.7583
	52.35	22.4133
	49.46	21.988

## Sheet: figure 1L
	Percentage of GFAP+ DAPI+ cells in cervical spinal cord
	WT	SCA7
	49.46	27.03
	50.94	25.4
	41.53	22.69
	44.91	25.57
	43.02	34.1

## Sheet: figure 1S
	Expression of Tnfα in medulla					Expression of Il-β in medulla					Expression of Nos2 in medulla				Expression of Arg1 in medulla
	Fold change normalized to GAPDH					Fold change normalized to GAPDH					Fold change normalized to GAPDH				Fold change normalized to GAPDH
	WT	SCA7				WT	SCA7				WT	SCA7			WT	SCA7
	0.517	2.786				0.568522	0.632002				0.467576	0.465754			1.00091	1.25168
	0.901	3.75				1.2276	1.313				0.931552	0.523922			1.1858	1.51821
	1.515	2.441				1.33801	0.938743				1.3172	0.567531			1.11867	1.09844
	1.066	1.962				0.865873	0.991875				1.28367	0.558394			0.694613	0.5638

## Sheet: figure 1T
	Expression of Tnfα in cervical spinal cord					Expression of Il-β in cervical spinal cord					Expression of Nos2 in cervical spinal cord					Expression of Arg1 in cervical spinal cord
	Fold change normalized to GAPDH					Fold change normalized to GAPDH					Fold change normalized to GAPDH					Fold change normalized to GAPDH
	WT	SCA7				WT	SCA7				WT	SCA7				WT	SCA7
	1.03	1.324				0.868827	0.155832				1.04392	0.267475				1.00799	0.459278
	0.464	1.957				1.44748	0.25817				1.03494	0.24589				0.316864	1.09339
	0.694	1.606				0.683692	0.482505				0.92114	0.485871				1.67515	0.559618
	1.811	2.061					0.282598					0.27838					0.312914

## Sheet: figure 3A
z score for genes in medulla involved in amino acid transporter pathway
Genes	WT					SCA7
	E2441-MED	E2452-MED	E2485-MED	E2497-MED	E2498-MED	E2442-MED	E2455-MED	E2476-MED	E2494-MED	E2496-MED
Slc7a11	-0.340434	1.26082	0.35055	0.350627	1.23958	-0.350674	-2.25163	-0.478173	0.292109	-0.0727744
Gfap	1.05001	1.24129	0.917452	-0.20497	0.930603	-0.419926	0.100026	-1.36644	-1.00874	-1.23931
Slc6a9	2.21675	0.531601	0.12893	0.377834	0.294128	-0.159859	-0.992017	-0.150615	-1.14817	-1.09859
Slc7a10	0.857656	1.28985	-0.50051	0.760059	1.23933	-0.443591	-1.67067	-1.06792	-0.21677	-0.247439
Slc7a6	1.22482	-0.141083	-1.0032	-0.180193	-0.337832	1.71244	-1.18416	-1.17935	0.477832	0.610739
Slc25a18	1.74958	0.708708	-0.34085	0.120183	0.865759	0.238361	-1.083	0.271049	-1.1014	-1.42839
Kcnj10	0.856663	1.50975	0.814616	0.177059	1.06064	-0.680778	-1.1932	-1.11625	-0.632428	-0.796064
Slc1a2	0.711197	1.14802	0.615789	0.670198	1.12783	-1.01823	-1.47916	-1.31811	-0.161329	-0.296198
z score for genes in cervical spinal cord involved in amino acid transporter pathway
Genes	WT					SCA7
	E2441-CSC	E2452-CSC	E2485-CSC	E2497-CSC	E2498-CSC	E2442-CSC	E2455-CSC	E2476-CSC	E2494-CSC	E2496-CSC
Slc7a11	0.160964	-1.05021	0.1432	1.77795	1.52373	0.0940197	-1.05021	-1.05021	-0.241055	-0.30818
Gfap	1.38015	1.07217	0.678576	0.83221	0.614982	-0.559912	-0.857859	-1.20736	-0.987303	-0.965649
Slc6a9	0.159357	0.83023	1.03788	1.76645	0.249793	-0.704691	-0.108354	-1.23571	-0.989096	-1.00587
Slc7a10	0.778812	0.60577	1.29908	0.0578616	1.06956	0.000453276	-1.97914	-0.915529	-0.36872	-0.548148
Slc7a6	-0.557699	-0.958152	-1.49184	-0.000788856	-0.861763	1.06061	1.525	-0.29821	0.718782	0.864055
Slc25a18	0.616302	0.613816	-1.37115	1.44744	0.321599	0.377422	-1.53643	0.872711	-0.665179	-0.676525
Kcnj10	0.838529	1.15297	1.03009	-0.420428	1.31287	-0.387246	-1.46187	-1.13384	-0.469491	-0.461579
Slc1a2	0.638947	0.832685	1.27257	-0.785045	1.38482	-1.20154	-1.18592	-0.944867	-0.0373672	0.0257135

## Sheet: figure 3B
z score for genes in medulla involved in neurotransmitter transport pathway
Genes	WT					SCA7
	E2441-MED	E2452-MED	E2485-MED	E2497-MED	E2498-MED	E2442-MED	E2455-MED	E2476-MED	E2494-MED	E2496-MED
Slc7a11	-0.340434	1.26082	0.35055	0.350627	1.23958	-0.350674	-2.25163	-0.478173	0.292109	-0.0727744
Slc6a3	-0.444612	-0.259965	-0.444612	-0.444612	-0.00641747	-0.444612	-0.444612	-0.444612	0.155163	2.77889
Slc6a9	2.21675	0.531601	0.12893	0.377834	0.294128	-0.159859	-0.992017	-0.150615	-1.14817	-1.09859
Atp1a2	0.875948	1.04039	1.23058	0.515947	0.716946	-0.832028	-0.14771	-1.53697	-0.783495	-1.07961
Kcnj10	0.856663	1.50975	0.814616	0.177059	1.06064	-0.680778	-1.1932	-1.11625	-0.632428	-0.796064
Slc1a2	0.711197	1.14802	0.615789	0.670198	1.12783	-1.01823	-1.47916	-1.31811	-0.161329	-0.296198
z score for genes in cervical spinal cord involved in neurotransmitter transport pathway
Genes	WT					SCA7
	E2441-CSC	E2452-CSC	E2485-CSC	E2497-CSC	E2498-CSC	E2442-CSC	E2455-CSC	E2476-CSC	E2494-CSC	E2496-CSC
Slc7a11	0.160964	-1.05021	0.1432	1.77795	1.52373	0.0940197	-1.05021	-1.05021	-0.241055	-0.30818
Slc6a3	1.2958	-0.764979	-0.764979	-0.764979	1.16686	-0.764979	-0.764979	-0.764979	1.36828	0.758933
Slc6a9	0.159357	0.83023	1.03788	1.76645	0.249793	-0.704691	-0.108354	-1.23571	-0.989096	-1.00587
Atp1a2	0.904191	0.628202	1.13954	1.1672	0.776151	-0.576443	-1.05034	-1.26369	-0.81447	-0.910334
Kcnj10	0.838529	1.15297	1.03009	-0.420428	1.31287	-0.387246	-1.46187	-1.13384	-0.469491	-0.461579
Slc1a2	0.638947	0.832685	1.27257	-0.785045	1.38482	-1.20154	-1.18592	-0.944867	-0.0373672	0.0257135

## Sheet: figure 3C
	Expression of genes in medulla
	Fold change normalized to GAPDH
	Slc6a9	WT	SCA7		Slc7a10	WT	SCA7		Slc1a2	WT	SCA7		Slc1a3	WT	SCA7
		0.621879	0.412095			0.676615	0.430914			0.218671	1.12773			1.37208	1.06269
		1.14322	0.127825			0.989093	0.154857			2.36759	0.138644			1.0071	0.540587
		0.881952	0.171673			1.17255	0.111233			0.249806	0.18493			0.855202	0.506272
		0.958471	0.401819			0.925452	0.240485			2.08914	0.363141			0.739196	0.867155
		1.66396	0.109481			1.377	0.153128			3.70112	0.206801			1.14477	0.461359

## Sheet: figure 3D
	Expression of genes in cervical spinal cord
	Fold change normalized to GAPDH
	Slc6a9	WT	SCA7		Slc7a10	WT	SCA7		Slc1a2	WT	SCA7		Slc1a3	WT	SCA7
		1.37233	0.085684			0.782441	0.135337			1.47882	0.126822			1.56431	0.49732
		0.770806	0.169221			0.890615	0.210075			1.53262	0.073436			0.869704	0.436844
		1.14001	0.141687			1.11603	0.226969			1.41375	0.091386			0.809027	0.724798
		0.623217	0.192077			0.74902	0.4252			0.921776	0.092744			1.04394	0.412226
		1.33061				1.71668				0.338572				0.870291

[truncated: 22 more sheets: figure 4C, figure 4D, figure 4E, figure 4F, figure 4I, figure 4P, figure 4Q, figure 5C, figure 5D, figure 5E, figure 5F, figure 5G, figure 5H, Figure 6E, figure 6F, Figure S2A, Figure S2B, Figure S2C, figure S3A, figure S3B …]
